# Supplementary material for: Personalized quantitative models of NAD metabolism in hepatocellular carcinoma identify a subgroup with poor prognosis
Source: Front Oncol. 2022 Sep 30;12:954512. doi: 10.3389/fonc.2022.954512 (PMC9565660; doi:10.3389/fonc.2022.954512)
Supplement: Supplementary file 1 [file DataSheet_1.xlsx]

## Sheet: Summary_table_sheet
List of tables in the file
Table No.	Table caption
Supplementary table 1	Full list of parameters
Supplementary table 2	List of fixed initial metabolite concentrations used in the model
Supplementary table 3	Estimated F_kcat and Vmax
Supplementary table 4	Summary of t-test results between tumour and normal tissues for NADnet genes
Supplementary table 5	NADnet gene log2FC statistics
Supplementary table 6	NADnet F-factor log2FC statistics
Supplementary table 7	Summary of t-test results between stable and unstable model F-factors
Supplementary table 8	NADnet metabolites log2FC statistics
Supplementary table 9	Gene-Metabolite corelations
Supplementary table 10	Survival analysis comparision of NAPRT and NAMPT

## Sheet: Table_S1_details_of_parameters
No.	rk_id	EC	Km	Kcat/SP. ACTIVITY	PMID/DOI
1	J1	1.13.11.11	Km Try =222 μM	1.4 ± 0.05 /sec	PMID: 18370401, PMC3843069
			Km O2 = 42 μM
2	J2	3.5.1.9	50 μM	0.0156 µmol/min/mg	PMID: 4190298, PMID: 15866519
3	J3	1.14.13.9	Km L−Kyn = 0.1mM	k cat = 2.2 s −1	PMC3843069, PMID: 10672018
			Km O2 =0.071mM
			Km NADPH = 0.153mM
4	J4	3.7.1.3	Km= 3.0 μM ± 0.10	164 nmol/min /mg	PMID: 11985583
			L -kynurenine (K i = 20 μM )
5	J5	1.13.11.6	Km 3HAA = 0.016mM	k cat = 64s −1	PMC3843069, PMID: 12672479
			Km O2 = 0.615mM
			Ki (QA) = 1.8 mM
6	J6	2.4.2.19	Km QA = 21.6 ± 3.0 μM	0.09 μmol min −1 mg −1	PMID: 17868694 , PMID: 11876660
			Km PRPP = 23.2 ± 3.6 μM
7	J7	2.7.7.1	Km ATP = 58.5 μM	Kcat = 42.9 /sec	PMID: 17402747
			Km NaMN = 67.7 μM
			Ki (Ppi) = 390.4 μM
			Ki(NaAD +) = 502.5 μM
8	J8	2.7.7.1	Km NMN = 22.3 μM	Kcat =53.85 /sec	PMID: 17402747
			Ki(NAD +) = 418.3 μM
			Km ATP = 58.5 μM
			Ki (Ppi) = 390.4 μM
9	J9	6.3.5.1	Km NaAD = 0.49 mM	0.99 nmol/min/ ug	PMID: 12547821
			Km ATP = 0.089 mM
			Km Glutamine = 1.44 mM
10	J10	6.3.1.5	Km NaAD = 0.49 mM	0.99 nmol/min/ ug	PMID: 12547821
			Km ATP = 0.089 mM
			Km NH 4 Cl = 13.1 mM (13100)
11	J11	2.7.1.23	Km ATP= 3.3 mM
			Km NAD= 0.54 mM	6.7 µmol /min /mg protein	PMID: 11594753
12	J12	3.2.2.5	Km = 60 μM	V = 0.35 pmol /min/mg of protein	PMID: 222585
			Ki(Nam) = 920 μM (pure non-competitive)
13	J13	3.2.2.6	Km= 24 μM	Vratio = 0.49	PMID: 222585
			Ki (Nam) = 920 μM (pure non-competitive)	V= 0.35/2 pmol /min/mg of protein
14	J14	2.4.2.30	Km for NAD = 0.02 mM	26 (Unit = μmol of reaction product per minute per milligram of enzyme)	PMID: 12939142, PMID: 2538435, PMID: 1530940
			Ki(Nam) = 31 μM **mixed- type inhibition
15	J15	2.4.2.31	NAD+ = 0.015 to 0.036 mM	53 – 353 µmol/min/mg	PMID: 6436644, PMID: 3935159
			Arginine methyl ester = 1.3 to 3 mM
			Ki(Nam)= 0.37 mM
16	J16	3.6.1.22	km(NAD) = 190 μM	10.5 /sec	PMID: 12790796
			Ki(NADPH) = 16 μM
17	J17	2.4.2.12	NAM (nM) = 5nM	0.46 ± 0.09 /min	PMID: 18823127
			PRPP (μM) = 0.63 ± 0.03 μM
			Ki for NAD = 2.1 ± 0.2 μM
			Ki for NADH (μM) = 3.2 ± 0.2
18	J18	3.1.3.5	NMN = 4.9 mM	5.6 µmol/min/g tissue	PMID: 3034159, 10.1039/B9NJ00758J
			Ki(ATP) = 120 μM (noncompetitive inhibition by ATP)
19	J19	2.4.2.1	Km for NR =3mM	5.6 µmol/min/g tissue	PMID: 3034159, 10.1039/B9NJ00758J
			Km for Pi = 0.1 mM
20	J20	2.7.1.22	NR = 5 μM	1500 nmol/min/mg	PMID: 24171775
			ATP= 0.33mM
22	J22	2.4.2.11	Na= 27.3 μM	0.25 /sec	PMID: 21742010
		6.3.4.21	PRPP= 38.2 μM

## Sheet: Table_S2_fixed_initial_metaboli
Metabolite	Initial Concentration (μM)
ATP	1000
Na	10
L-Tryptophan	16
O2	1000
NADPH	400
PRPP	1000
NH3	100
Glutamine	600
Arginine_protein	1000
P	1000
R1P	50
PPi	1

## Sheet: Table_S3_estimated_Vmax
No.	rk_id	Reported Kcat/SPACTIVITY	Estimated Kcat (1/s)	Protein abundance (ppm)	Estimated cellular conc.(µM)	Vmax(µM/s)
1	J1	1.4 ± 0.05 /sec	1.4	5.4	0.00521	0.00729
2	J2	0.0156 µM/min/mg	0.00886	20.4	0.0787	0.000697
3	J3	2.2 per sec	2.2	56.6	0.218	0.48
4	J4	164 nmol/min /mg	0.144	60.2	0.116	0.0167
5	J5	64 /sec	64	548	2.11	135
6	J6	0.09 μmol min −1 mg −1	0.256	307	0.198	0.0505
7	J7	42.9 /sec	42.9	8.73	0.00842	0.361
8	J8	53.85 /sec	53.9	8.73	0.00842	0.453
9	J9	0.99 nmol/min/ ug	7.99	4.83	0.00311	0.0249
10	J10	0.99 nmol/min/ ug	7.99	4.83	0.00311	0.0249
11	J11	6.7 µmol /min /mg protein	21.9	2.3	0.00222	0.0487
12	J12	0.35 pmol /min/mg of protein	4.85e-07	4.1	0.0158	7.67e-09
13	J13	0.125 pmol/min/mg of protein	1.11e-07	4.1	0.0158	1.76e-09
14	J14	26 /sec	50.4	17.4	0.0671	3.38
15	J15	53 – 353 µmol/min/mg	295	4.42	0.0171	5.03
16	J16	10.5 /sec	10.5	17.5	0.0675	0.709
17	J17	0.46 ± 0.09 /min	0.0077	77.4	0.149	0.00115
18	J18	5.6 µmol/min/g tissue	8e-10	20	0.0193	1.54e-11
19	J19	5.6 µmol/min/g tissue	8e-10	272	0.349	2.8e-10
20	J20	1500 nmol/min/mg	0.581	29.4	0.113	0.0659
21	J22	0.25 /sec	0.25	250	0.482	0.121

## Sheet: table_S4_t.test_genes
Gene	Mean_of_normal_samples	Mean_of_tumour_samples	t_statistics	p-value
TDO2	641.372	186.868	13.9328	7.93688e-21
IDO1	1.881	3.47074	-2.59577	0.01037
IDO2	5.49855	1.55783	5.21785	2.62041e-06
AFMID	109.444	95.8757	2.72644	0.0075722
KMO	70.461	20.5314	13.226	1.07455e-19
KYNU	62.3818	38.0663	8.20269	1.40634e-14
HAAO	325.778	128.592	8.55522	8.94633e-12
QPRT	235.725	192.104	3.23448	0.00182374
NMNAT1	8.39427	7.89559	1.7063	0.0901887
NMNAT2	0.164975	0.881353	-2.47497	0.0137691
NMNAT3	3.4562	4.34016	-5.19172	3.87101e-07
NADSYN1	30.5415	40.4873	-7.16528	8.08035e-12
NADK	89.278	64.0101	7.83502	1.08934e-11
BST1	3.77766	2.79774	3.35468	0.00104552
CD38	6.05235	4.66664	1.67247	0.0960877
PARP1	80.8154	130.862	-12.041	4.40392e-24
ART3	0.101204	0.231835	-2.55858	0.0108743
ART4	39.2285	18.4192	10.1031	6.70144e-16
ART5	0.482057	0.300851	1.63864	0.105208
SIRT6	9.45124	14.9419	-9.99366	1.90991e-19
ENPP1	110.972	60.1588	10.2692	1.06528e-15
ENPP3	4.15753	5.35184	-1.85881	0.06426
NAMPT	400.65	144.249	5.46719	1.37083e-06
NT5E	77.5998	46.1579	7.87028	5.31271e-12
NT5C1A	0.00652937	0.00723856	-0.315035	0.753237
NT5C2	11.2398	10.4464	1.33696	0.184192
PNP	54.6418	28.94	8.77508	2.77101e-12
NMRK1	35.7747	20.1074	11.095	1.04648e-16
NAPRT	113.606	133.65	-2.56799	0.0108811

## Sheet: table_S5_gene_lfc_statisctics
Genes	Mean	Variance	SD
TDO2	-3.298	7.131	2.67
IDO1	-0.449	3.936	1.984
IDO2	-4.133	6.676	2.584
AFMID	-0.394	0.624	0.79
KMO	-2.887	4.144	2.036
KYNU	-1.468	2.714	1.648
HAAO	-1.918	2.039	1.428
QPRT	-0.617	1.315	1.147
NMNAT1	-0.262	0.561	0.749
NMNAT2	0.404	3.289	1.814
NMNAT3	-0.045	1.632	1.278
NADSYN1	0.285	0.309	0.556
NADK	-0.642	0.503	0.71
BST1	-1.094	1.663	1.289
CD38	-1.666	3.292	1.814
PARP1	0.573	0.366	0.605
ART3	-0.47	3.547	1.883
ART4	-1.974	3.976	1.994
ART5	-2.157	4.235	2.058
SIRT6	0.515	0.385	0.621
ENPP1	-1.195	1.117	1.057
ENPP3	-1.495	6.29	2.508
NAMPT	-2.034	1.728	1.315
NT5E	-1.304	1.833	1.354
NT5C1A	1.999	0.928	0.964
NT5C2	-0.503	1.608	1.268
PNP	-1.153	0.728	0.853
NMRK1	-1.014	0.574	0.758
NAPRT	-0.152	1.141	1.068

## Sheet: Table_S6_F_factor_statistics
F_factor	Mean	Variance	SD
F1	2.42	18.682	4.322
F2	0.876	0.234	0.484
F3	0.291	0.118	0.344
F4	0.61	0.509	0.713
F5	0.395	0.127	0.357
F6	0.815	0.229	0.478
F7	7.539	1142.03	33.794
F8	7.539	1142.03	33.794
F9	1.326	0.483	0.695
F10	1.326	0.483	0.695
F11	0.717	0.123	0.351
F12	1.512	4.725	2.174
F13	1.512	4.725	2.174
F14	1.619	0.46	0.678
F15	4.965	95.548	9.775
F16	1.829	5.851	2.419
F17	0.36	0.11	0.331
F18	2.633	18.502	4.301
F19	0.53	0.094	0.306
F20	0.562	0.08	0.282
F22	1.176	1.02	1.01

## Sheet: table_S7_f_factor_stability_tte
F_factor	Mean_of_stable_models	Mean_of_unstable_models	t_statistics	P-value
F1	-0.855	1.321	-16.467	1.09e-45
F2	-0.222	-0.534	3.853	0.000138
F3	-3.238	-2.6	-2.993	0.00297
F4	-1.518	-1.427	-0.53	0.596
F5	-2.074	-1.79	-1.897	0.0587
F6	-0.635	-0.601	-0.276	0.783
F7	1.93	2.036	-1.003	0.317
F8	1.93	2.036	-1.003	0.317
F9	0.331	0.248	1.418	0.157
F10	0.331	0.248	1.418	0.157
F11	-0.605	-0.672	0.904	0.366
F12	-0.471	0.239	-5.342	1.64e-07
F13	-0.471	0.239	-5.342	1.64e-07
F14	0.653	0.507	2.337	0.02
F15	1.637	1.744	-0.984	0.326
F16	0.101	-0.042	0.841	0.401
F17	-2.278	-1.835	-3.274	0.00117
F18	0.864	0.711	1.217	0.224
F19	-1.246	-1.077	-1.883	0.0606
F20	-1.037	-0.995	-0.524	0.601
F22	-0.286	-0.043	-2.205	0.0281

## Sheet: Table_S8_metabolite_statistics
Metabolites	Mean	Variance	SD
L-Formyl-kynurenine	-0.572	4.856	2.204
Hydroxykynurenine	0.909	4.423	2.103
Hydroxyanthranilate	1.228	2.316	1.522
Quinolinate	-0.19	2.52	1.588
NaMN	-2.132	2.874	1.695
NaAD	-0.592	3.878	1.969
NAD	-0.374	2.69	1.64
NMN	-6.047	3.436	1.854
NADP	-0.666	0.583	0.763
Nam	13.248	18.888	4.346
ADPribose	-11.227	14.13	3.759
ADPriboseP	-14.343	22.436	4.737
L-Kynurenine	2.445	5.119	2.263
NR	-0.869	45.634	6.755

## Sheet: Table_S9_Gene_metabolite_correl
Gene	Metabolite	Cor_value	p-value
TDO2	ADPribose	0.312557	3.71104e-05
IDO1	ADPribose	0.00679477	0.930553
IDO2	ADPribose	0.325608	5.71416e-05
AFMID	ADPribose	0.0330098	0.670999
KMO	ADPribose	0.43959	2.49922e-09
KYNU	ADPribose	0.358162	1.87219e-06
HAAO	ADPribose	0.146354	0.0583569
QPRT	ADPribose	0.0408362	0.599191
NMNAT1	ADPribose	0.321995	2.07849e-05
NMNAT2	ADPribose	0.0601373	0.442904
NMNAT3	ADPribose	0.00732	0.924973
NADSYN1	ADPribose	-0.00505061	0.948194
NADK	ADPribose	0.384922	2.57979e-07
BST1	ADPribose	0.323246	1.92194e-05
CD38	ADPribose	0.338692	7.10145e-06
PARP1	ADPribose	0.0200312	0.796622
ART3	ADPribose	-0.404518	1.13883e-06
ART4	ADPribose	0.154184	0.0459899
ART5	ADPribose	-0.227462	0.0128526
SIRT6	ADPribose	-0.29603	9.77828e-05
ENPP1	ADPribose	0.1404	0.0694915
ENPP3	ADPribose	-0.172155	0.0270294
NAMPT	ADPribose	0.808919	3.88011e-40
NT5E	ADPribose	0.00620678	0.936357
NT5C1A	ADPribose	0.0499285	0.789675
NT5C2	ADPribose	0.216413	0.00483902
PNP	ADPribose	0.0741215	0.339646
NMRK1	ADPribose	0.15955	0.0388453
NAPRT	ADPribose	-0.0826269	0.28697
TDO2	ADPriboseP	0.27092	0.000382356
IDO1	ADPriboseP	0.0234273	0.763784
IDO2	ADPriboseP	0.303613	0.00018525
AFMID	ADPriboseP	-0.00450845	0.953748
KMO	ADPriboseP	0.363286	1.29866e-06
KYNU	ADPriboseP	0.340387	6.34578e-06
HAAO	ADPriboseP	0.0370531	0.633475
QPRT	ADPriboseP	-0.00899092	0.907916
NMNAT1	ADPriboseP	0.354764	2.37794e-06
NMNAT2	ADPriboseP	0.102299	0.191044
NMNAT3	ADPriboseP	-0.0182031	0.814832
NADSYN1	ADPriboseP	-0.0174914	0.821949
NADK	ADPriboseP	0.501712	4.27509e-12
BST1	ADPriboseP	0.247335	0.00122816
CD38	ADPriboseP	0.341719	5.80601e-06
PARP1	ADPriboseP	0.0534384	0.491477
ART3	ADPriboseP	-0.407027	9.62905e-07
ART4	ADPriboseP	0.140612	0.069067
ART5	ADPriboseP	-0.204231	0.0258856
SIRT6	ADPriboseP	-0.355567	2.24785e-06
ENPP1	ADPriboseP	0.093502	0.228003
ENPP3	ADPriboseP	-0.156662	0.0444857
NAMPT	ADPriboseP	0.751848	7.67114e-32
NT5E	ADPriboseP	-0.057737	0.457246
NT5C1A	ADPriboseP	0.0432452	0.817321
NT5C2	ADPriboseP	0.301726	7.04836e-05
PNP	ADPriboseP	0.0475993	0.540075
NMRK1	ADPriboseP	0.0974669	0.208798
NAPRT	ADPriboseP	-0.319962	2.35871e-05
TDO2	Hydroxyanthranilate	0.144675	0.0613365
IDO1	Hydroxyanthranilate	0.428957	7.30347e-09
IDO2	Hydroxyanthranilate	-0.010792	0.896778
AFMID	Hydroxyanthranilate	-0.202895	0.00834755
KMO	Hydroxyanthranilate	-0.132707	0.0863758
KYNU	Hydroxyanthranilate	0.0782113	0.313593
HAAO	Hydroxyanthranilate	-0.647303	2.53015e-21
QPRT	Hydroxyanthranilate	-0.274748	0.000313162
NMNAT1	Hydroxyanthranilate	-0.191488	0.0129011
NMNAT2	Hydroxyanthranilate	0.28415	0.000216659
NMNAT3	Hydroxyanthranilate	-0.20235	0.0085274
NADSYN1	Hydroxyanthranilate	-0.0931235	0.229899
NADK	Hydroxyanthranilate	-0.0102671	0.894916
BST1	Hydroxyanthranilate	0.0360437	0.642761
CD38	Hydroxyanthranilate	0.1066	0.169038
PARP1	Hydroxyanthranilate	0.0330696	0.670438
ART3	Hydroxyanthranilate	-0.0271035	0.755008
ART4	Hydroxyanthranilate	-0.0180276	0.816586
ART5	Hydroxyanthranilate	0.0550817	0.551857
SIRT6	Hydroxyanthranilate	0.0125221	0.872015
ENPP1	Hydroxyanthranilate	-0.256894	0.000775322
ENPP3	Hydroxyanthranilate	-0.121607	0.119714
NAMPT	Hydroxyanthranilate	0.112048	0.14817
NT5E	Hydroxyanthranilate	-0.183976	0.0169766
NT5C1A	Hydroxyanthranilate	0.379646	0.0351605
NT5C2	Hydroxyanthranilate	0.392651	1.40706e-07
PNP	Hydroxyanthranilate	0.151069	0.0506188
NMRK1	Hydroxyanthranilate	-0.210746	0.00610567
NAPRT	Hydroxyanthranilate	-0.4192	1.55333e-08
TDO2	Hydroxykynurenine	-0.000868092	0.99109
IDO1	Hydroxykynurenine	0.504049	3.80656e-12
IDO2	Hydroxykynurenine	0.156884	0.0577423
AFMID	Hydroxykynurenine	0.0432915	0.577395
KMO	Hydroxykynurenine	-0.317972	2.66734e-05
KYNU	Hydroxykynurenine	-0.71022	4.2886e-27
HAAO	Hydroxykynurenine	0.145609	0.0596645
QPRT	Hydroxykynurenine	0.0997693	0.198193
NMNAT1	Hydroxykynurenine	-0.094707	0.222039
NMNAT2	Hydroxykynurenine	-0.0461063	0.556495
NMNAT3	Hydroxykynurenine	0.177107	0.0216407
NADSYN1	Hydroxykynurenine	-0.0973649	0.209277
NADK	Hydroxykynurenine	-0.211769	0.00585729
BST1	Hydroxykynurenine	-0.0181221	0.815641
CD38	Hydroxykynurenine	-0.158095	0.0406835
PARP1	Hydroxykynurenine	-0.00161296	0.983445
ART3	Hydroxykynurenine	0.0791772	0.361329
ART4	Hydroxykynurenine	0.0661277	0.39441
ART5	Hydroxykynurenine	-0.205561	0.0249132
SIRT6	Hydroxykynurenine	-0.212626	0.00565609
ENPP1	Hydroxykynurenine	0.0507165	0.513838
ENPP3	Hydroxykynurenine	-0.0730292	0.351238
NAMPT	Hydroxykynurenine	-0.271151	0.000377819
NT5E	Hydroxykynurenine	-0.181692	0.0184198
NT5C1A	Hydroxykynurenine	0.101107	0.588372
NT5C2	Hydroxykynurenine	0.13876	0.0728461
PNP	Hydroxykynurenine	-0.264286	0.000536729
NMRK1	Hydroxykynurenine	0.0401669	0.605195
NAPRT	Hydroxykynurenine	-0.0746953	0.33591
TDO2	L-Formyl-kynurenine	0.470311	1.2557e-10
IDO1	L-Formyl-kynurenine	0.513835	1.2327e-12
IDO2	L-Formyl-kynurenine	0.369606	4.08148e-06
AFMID	L-Formyl-kynurenine	-0.287336	0.000159081
KMO	L-Formyl-kynurenine	0.194681	0.0114465
KYNU	L-Formyl-kynurenine	0.159936	0.03837
HAAO	L-Formyl-kynurenine	0.155011	0.044823
QPRT	L-Formyl-kynurenine	0.0248653	0.749018
NMNAT2	L-Formyl-kynurenine	0.03788	0.629059
NMNAT3	L-Formyl-kynurenine	-0.103261	0.182866
NADSYN1	L-Formyl-kynurenine	-0.0823424	0.288638
NADK	L-Formyl-kynurenine	0.0218381	0.77873
BST1	L-Formyl-kynurenine	0.0499132	0.520536
CD38	L-Formyl-kynurenine	0.108145	0.162911
PARP1	L-Formyl-kynurenine	-0.0273473	0.724927
ART3	L-Formyl-kynurenine	-0.0923283	0.286849
ART4	L-Formyl-kynurenine	0.308771	4.65698e-05
ART5	L-Formyl-kynurenine	-0.104716	0.257056
SIRT6	L-Formyl-kynurenine	-0.226456	0.0031599
ENPP1	L-Formyl-kynurenine	0.019571	0.801196
ENPP3	L-Formyl-kynurenine	-0.13532	0.0830983
NAMPT	L-Formyl-kynurenine	0.315642	3.07705e-05
NT5E	L-Formyl-kynurenine	0.00798082	0.918223
NT5C1A	L-Formyl-kynurenine	0.502251	0.00398733
NT5C2	L-Formyl-kynurenine	0.197415	0.010318
PNP	L-Formyl-kynurenine	0.0331248	0.66992
NMRK1	L-Formyl-kynurenine	0.0381765	0.623208
NAPRT	L-Formyl-kynurenine	-0.1687	0.028818
NMNAT1	L-Formyl-kynurenine	0.0370438	0.633561
TDO2	L-kynurenine	-0.146373	0.0583232
IDO1	L-kynurenine	0.415298	2.39626e-08
IDO2	L-kynurenine	-0.0317091	0.703005
AFMID	L-kynurenine	-0.0657974	0.396781
KMO	L-kynurenine	-0.828283	1.29141e-43
KYNU	L-kynurenine	-0.357467	1.96648e-06
NMNAT1	L-kynurenine	-0.132769	0.0862281
NMNAT2	L-kynurenine	-0.0793898	0.31076
NMNAT3	L-kynurenine	-0.0243069	0.754473
NADSYN1	L-kynurenine	-0.0806376	0.298771
NADK	L-kynurenine	-0.211861	0.00583532
BST1	L-kynurenine	-0.124268	0.108515
CD38	L-kynurenine	-0.161947	0.03597
PARP1	L-kynurenine	-0.0362133	0.641196
ART3	L-kynurenine	0.049287	0.57025
ART4	L-kynurenine	-0.129319	0.0947868
ART5	L-kynurenine	-0.0626514	0.498471
SIRT6	L-kynurenine	0.0434859	0.575685
ENPP1	L-kynurenine	-0.176567	0.02205
ENPP3	L-kynurenine	-0.179483	0.0210693
NAMPT	L-kynurenine	-0.294047	0.000109413
NT5E	L-kynurenine	-0.151548	0.049883
NT5C1A	L-kynurenine	0.0441255	0.813666
NT5C2	L-kynurenine	0.0645753	0.405629
PNP	L-kynurenine	-0.141148	0.0680042
NMRK1	L-kynurenine	-0.0447464	0.564657
NAPRT	L-kynurenine	-0.21401	0.00534402
HAAO	L-kynurenine	-0.152109	0.0490328
QPRT	L-kynurenine	-0.0541251	0.485919
TDO2	NaAD	-0.028441	0.714395
IDO1	NaAD	0.124763	0.108171
IDO2	NaAD	0.062117	0.454809
AFMID	NaAD	0.357255	1.99622e-06
KMO	NaAD	0.1984	0.00993634
KYNU	NaAD	0.0851459	0.272479
HAAO	NaAD	0.384052	2.75938e-07
QPRT	NaAD	0.308747	4.66356e-05
NMNAT1	NaAD	0.214294	0.00528209
NMNAT2	NaAD	-0.300001	9.04616e-05
NMNAT3	NaAD	-0.0183867	0.812998
NADSYN1	NaAD	-0.402497	6.3544e-08
NADK	NaAD	0.12031	0.120326
BST1	NaAD	0.0299891	0.699579
CD38	NaAD	-0.114926	0.137964
PARP1	NaAD	0.0100609	0.897015
ART3	NaAD	0.020706	0.811594
ART4	NaAD	-0.205253	0.00760782
ART5	NaAD	0.0463684	0.616547
SIRT6	NaAD	0.0881277	0.255978
ENPP1	NaAD	0.262468	0.000588134
ENPP3	NaAD	0.0429647	0.583727
NAMPT	NaAD	-0.130521	0.0917303
NT5E	NaAD	0.126146	0.10324
NT5C1A	NaAD	-0.18991	0.306178
NT5C2	NaAD	-0.23933	0.00178136
PNP	NaAD	-0.0771732	0.32008
NMRK1	NaAD	0.265466	0.000505633
NAPRT	NaAD	0.794886	7.41599e-38
TDO2	NAD	0.0170207	0.826664
IDO1	NAD	0.00419667	0.957074
IDO2	NAD	0.0110757	0.89408
AFMID	NAD	0.293056	0.000115696
KMO	NAD	0.162452	0.0353879
KYNU	NAD	0.0243813	0.753745
HAAO	NAD	0.393758	1.28848e-07
QPRT	NAD	0.260733	0.000641368
NMNAT1	NAD	-0.0265417	0.732718
NMNAT2	NAD	-0.270955	0.000431389
NMNAT3	NAD	0.0412654	0.595354
NADSYN1	NAD	0.0517997	0.504877
NADK	NAD	-0.109052	0.159393
BST1	NAD	0.0346052	0.656089
CD38	NAD	-0.140981	0.0683349
PARP1	NAD	-0.0738115	0.341674
ART3	NAD	0.140624	0.10378
ART4	NAD	-0.128914	0.0958346
ART5	NAD	-0.00232425	0.979986
SIRT6	NAD	0.280562	0.000229947
ENPP1	NAD	0.190446	0.0134092
ENPP3	NAD	0.0710149	0.364717
NAMPT	NAD	-0.131949	0.0882042
NT5E	NAD	0.191563	0.0128651
NT5C1A	NAD	-0.135139	0.468552
NT5C2	NAD	-0.315426	3.11789e-05
PNP	NAD	-0.0405937	0.601363
NMRK1	NAD	0.207219	0.00703601
NAPRT	NAD	0.921005	7.24802e-70
TDO2	NADP	0.150291	0.051834
IDO1	NADP	0.0899302	0.247776
IDO2	NADP	0.225544	0.00601953
AFMID	NADP	0.457333	4.60641e-10
KMO	NADP	0.377157	4.67043e-07
KYNU	NADP	0.362928	1.33252e-06
HAAO	NADP	0.333023	1.02983e-05
QPRT	NADP	0.31585	3.0381e-05
NMNAT1	NADP	0.506449	2.49048e-12
NMNAT2	NADP	-0.263156	0.000637839
NMNAT3	NADP	-0.0752624	0.332244
NADSYN1	NADP	0.0324819	0.675961
NADK	NADP	0.923849	3.89276e-71
BST1	NADP	-0.000243541	0.9975
CD38	NADP	0.101285	0.191428
PARP1	NADP	0.0914704	0.238313
ART3	NADP	-0.193621	0.0244429
ART4	NADP	-0.183719	0.0171341
ART5	NADP	-0.102284	0.268329
SIRT6	NADP	-0.0985032	0.203975
ENPP1	NADP	0.279917	0.000238052
ENPP3	NADP	0.0846272	0.279817
NAMPT	NADP	0.247966	0.00119202
NT5E	NADP	0.0484789	0.532605
NT5C1A	NADP	-0.209068	0.25901
NT5C2	NADP	0.100561	0.194639
PNP	NADP	-0.18232	0.018013
NMRK1	NADP	0.239568	0.00176211
NAPRT	NADP	0.417791	1.75458e-08
TDO2	Nam	-0.210849	0.00608015
IDO1	Nam	0.000549977	0.994372
IDO2	Nam	-0.247885	0.00246843
AFMID	Nam	0.108758	0.160525
KMO	Nam	-0.267502	0.000455852
KYNU	Nam	-0.274903	0.000310621
HAAO	Nam	0.027464	0.723801
QPRT	Nam	0.0832824	0.28315
NMNAT1	Nam	-0.280348	0.000232607
NMNAT2	Nam	-0.0940366	0.229595
NMNAT3	Nam	0.0281001	0.717673
NADSYN1	Nam	0.013925	0.85782
NADK	Nam	-0.36762	9.48298e-07
BST1	Nam	-0.023835	0.759091
CD38	Nam	-0.16282	0.0349682
PARP1	Nam	-0.0438878	0.572158
ART3	Nam	0.449869	4.4014e-08
ART4	Nam	-0.158443	0.0402372
ART5	Nam	0.273097	0.00265555
SIRT6	Nam	0.362273	1.39672e-06
ENPP1	Nam	0.00910405	0.906762
ENPP3	Nam	0.228091	0.00321342
NAMPT	Nam	-0.75184	7.68931e-32
NT5E	Nam	0.0982259	0.205258
NT5C1A	Nam	-0.120064	0.519996
NT5C2	Nam	-0.331216	1.15757e-05
PNP	Nam	-0.0570152	0.462899
NMRK1	Nam	-0.0309448	0.69049
NAPRT	Nam	0.437507	3.02882e-09
TDO2	NaMN	0.0668213	0.389459
IDO1	NaMN	0.0775508	0.319177
IDO2	NaMN	0.0628664	0.449375
AFMID	NaMN	0.410143	3.36637e-08
KMO	NaMN	0.221935	0.00383678
KYNU	NaMN	0.167886	0.02961
HAAO	NaMN	0.473868	8.70926e-11
QPRT	NaMN	0.425145	9.23201e-09
NMNAT1	NaMN	0.0819185	0.291136
NMNAT2	NaMN	-0.672634	4.43261e-23
NMNAT3	NaMN	-0.171939	0.0258428
NADSYN1	NaMN	-0.00781438	0.919923
NADK	NaMN	0.19067	0.0132987
BST1	NaMN	-0.0816566	0.292686
CD38	NaMN	-0.130454	0.0918988
PARP1	NaMN	-0.0582669	0.453119
ART3	NaMN	-0.00698769	0.935891
ART4	NaMN	-0.179339	0.020017
ART5	NaMN	-0.00346592	0.970158
SIRT6	NaMN	0.147486	0.0564163
ENPP1	NaMN	0.314227	3.35394e-05
ENPP3	NaMN	0.135086	0.083637
NAMPT	NaMN	-0.0718766	0.354513
NT5E	NaMN	0.294715	0.000105358
NT5C1A	NaMN	-0.330552	0.0693328
NT5C2	NaMN	-0.366704	1.01383e-06
PNP	NaMN	-0.181604	0.0184773
NMRK1	NaMN	0.313562	3.49209e-05
NAPRT	NaMN	0.827013	2.24974e-43
TDO2	NMN	0.205765	0.00745517
IDO1	NMN	-0.0169502	0.827885
IDO2	NMN	0.212146	0.00989125
AFMID	NMN	0.245478	0.00134022
KMO	NMN	0.387295	2.1452e-07
KYNU	NMN	0.39948	8.12948e-08
HAAO	NMN	0.371962	6.88859e-07
QPRT	NMN	0.279911	0.000238124
NMNAT1	NMN	0.0508461	0.512761
NMNAT2	NMN	-0.591645	5.86693e-17
NMNAT3	NMN	-0.147427	0.056516
NADSYN1	NMN	0.0722156	0.352243
NADK	NMN	0.211431	0.00593826
BST1	NMN	-0.0409893	0.597821
CD38	NMN	-0.0302508	0.697086
PARP1	NMN	-0.0178492	0.818369
ART3	NMN	-0.0763907	0.378527
ART4	NMN	0.0183234	0.81363
ART5	NMN	-0.068983	0.455993
SIRT6	NMN	0.0340211	0.661532
ENPP1	NMN	0.289398	0.00014194
ENPP3	NMN	0.129502	0.0973516
NAMPT	NMN	0.504562	3.09186e-12
NT5E	NMN	0.320392	2.2967e-05
NT5C1A	NMN	-0.123379	0.508451
NT5C2	NMN	-0.12174	0.115949
PNP	NMN	-0.0803817	0.300312
NMRK1	NMN	0.270056	0.000399824
NAPRT	NMN	0.559934	3.00186e-15
TDO2	NR	0.064637	0.405179
IDO1	NR	0.135485	0.0808519
IDO2	NR	0.0101281	0.903096
AFMID	NR	0.0815955	0.293049
KMO	NR	0.128441	0.0970681
KYNU	NR	0.09294	0.230823
HAAO	NR	0.184717	0.01653
QPRT	NR	0.25638	0.000795095
NMNAT1	NR	0.123786	0.109903
NMNAT2	NR	-0.112561	0.150022
NMNAT3	NR	0.0155008	0.84193
NADSYN1	NR	-0.134999	0.0810343
NADK	NR	0.0431271	0.578842
BST1	NR	0.0582179	0.4535
CD38	NR	0.0441827	0.569576
PARP1	NR	0.0179692	0.817169
ART3	NR	-0.0899226	0.299646
ART4	NR	-0.0582749	0.453057
ART5	NR	0.120307	0.192479
SIRT6	NR	-0.0624901	0.420991
ENPP1	NR	0.193981	0.0117526
ENPP3	NR	0.0145908	0.852439
NAMPT	NR	-0.0329964	0.671125
NT5E	NR	0.155749	0.043801
NT5C1A	NR	0.137316	0.46135
NT5C2	NR	-0.0607324	0.434198
PNP	NR	0.092654	0.232267
NMRK1	NR	0.017024	0.826631
NAPRT	NR	0.272057	0.000360449
TDO2	Quinolinate	0.189486	0.0138932
IDO1	Quinolinate	0.472848	1.10144e-10
IDO2	Quinolinate	0.0575103	0.489003
AFMID	Quinolinate	-0.135967	0.0788591
KMO	Quinolinate	0.0360907	0.642327
KYNU	Quinolinate	0.10887	0.160092
HAAO	Quinolinate	-0.142351	0.0656679
QPRT	Quinolinate	-0.62452	1.48802e-19
NMNAT1	Quinolinate	-0.0354659	0.648101
NMNAT2	Quinolinate	0.143779	0.0654145
NMNAT3	Quinolinate	-0.000929644	0.990458
NADSYN1	Quinolinate	-0.084244	0.277609
NADK	Quinolinate	-0.0216809	0.780283
BST1	Quinolinate	-0.0122132	0.875146
CD38	Quinolinate	0.0756448	0.329786
PARP1	Quinolinate	-0.0678726	0.382025
ART3	Quinolinate	-0.018946	0.827347
ART4	Quinolinate	0.120237	0.120553
ART5	Quinolinate	-0.147049	0.110518
SIRT6	Quinolinate	-0.0899796	0.246083
ENPP1	Quinolinate	-0.158562	0.0400858
ENPP3	Quinolinate	-0.204896	0.0082905
NAMPT	Quinolinate	0.237768	0.00191281
NT5E	Quinolinate	-0.112756	0.14561
NT5C1A	Quinolinate	0.225347	0.222892
NT5C2	Quinolinate	0.336386	8.26812e-06
PNP	Quinolinate	0.0950727	0.220251
NMRK1	Quinolinate	0.0290632	0.708428
NAPRT	Quinolinate	-0.258448	0.00071825

[truncated: 1 more sheets: Table_S10_survival_analysis]
